# Supplementary material for: The Prognostic Value of Anemia in Patients with Preserved, Mildly Reduced and Recovered Ejection Fraction
Source: Diagnostics (Basel). 2022 Feb 17;12(2):517. doi: 10.3390/diagnostics12020517 (PMC8871183; doi:10.3390/diagnostics12020517)
Supplement: Supplementary file 1 [file diagnostics-12-00517-s001.zip]

Archive with 1 entries (1 files):
- diagnostics-1583713-supplementary.pdf
